# Supplementary material for: Prevalence, patterns and determinants of peripheral neuropathy among leprosy patients in Northeast Ethiopia: A retrospective study
Source: PLoS Negl Trop Dis. 2025 Mar 31;19(3):e0012944. doi: 10.1371/journal.pntd.0012944 (PMC11978083; doi:10.1371/journal.pntd.0012944)
Supplement: S1 Data — Analysis was conducted from this data. It contains the values from which the means, standard deviations and other measures are taken and the values used to build graphs and figures. (XLSX) [file pntd.0012944.s001.xlsx]

## Sheet: Sheet1
Sex	Age group	Occupation	Marita status	Residency	Level of Education	Presence of peripheral neuropathy	Type of nerve impairement	Leprosy reaction	WHO category of leprosy type
Male	≥50	Farmer	Married	Rural	No formal education	Yes	Sensory	Type-1	PB
Male	40-49	No job	Divorced	Urban	Primary school	Yes	Sensory	Type-1	PB
Female	40-49	House wife	Married	Urban	Primary school	No	No impairment	No	PB
Male	≥50	No job	Single	Urban	Certificated and diploma	Yes	Sensory	Type-1	PB
Female	40-49	Farmer	Married	Rural	No formal education	No	No impairment	No	PB
Male	40-49	Student	Single	Rural	Secondary school	Yes	Motor	Type-1	MB
Female	≥50	Farmer	Divorced	Rural	Primary school	No	No impairment	No	PB
Male	30-39	Farmer	Married	Rural	No formal education	Yes	Mixed	Type-1	PB
Male	40-49	Farmer	Divorced	Rural	No formal education	Yes	Mixed	Type-1	MB
Female	≥50	Farmer	Married	Rural	No formal education	No	No impairment	No	MB
Male	30-39	Student	Single	Rural	Certificated and diploma	No	No impairment	Type-2	MB
Male	≥50	No job	Married	Urban	Certificated and diploma	Yes	Mixed	Type-1	MB
Male	≥50	No job	Single	Rural	No formal education	Yes	Sensory	Type-1	PB
Female	<30	No job	Widowed	Rural	No formal education	No	No impairment	Type-1	PB
Female	<30	Self-employee	Divorced	Urban	No formal education	No	No impairment	Type-2	MB
Male	≥50	No job	Married	Rural	No formal education	Yes	Motor	Type-1	PB
Female	<30	Student	Single	Urban	Secondary school	No	No impairment	Type-2	MB
Male	≥50	No job	Single	Rural	Primary school	Yes	Mixed	Type-1	PB
Female	30-39	Self-employee	Married	Urban	No formal education	No	No impairment	Type-1	MB
Male	≥50	Student	Single	Rural	No formal education	Yes	Mixed	Type-1	PB
Male	≥50	No job	Married	Rural	No formal education	Yes	Neuropathic pain	No	PB
Male	<30	Government-employee	Divorced	Urban	Certificated and diploma	No	No impairment	No	PB
Male	≥50	Self-employee	Widowed	Rural	No formal education	Yes	Motor	Type-1	PB
Female	<30	House wife	Married	Rural	No formal education	No	No impairment	Type-2	MB
Male	30-39	No job	Divorced	Rural	No formal education	No	No impairment	Type-1	PB
Male	≥50	Farmer	Single	Urban	Certificated and diploma	Yes	Mixed	Type-1	PB
Male	≥50	No job	Married	Rural	Primary school	Yes	Sensory	Type-1	PB
Male	<30	Self-employee	Divorced	Urban	Secondary school	No	No impairment	Type-2	MB
Female	≥50	Student	Single	Rural	Primary school	Yes	Mixed	Type-1	PB
Female	≥50	House wife	Married	Rural	No formal education	Yes	Neuropathic pain	Type-1	MB
Male	30-39	Self-employee	Single	Urban	Secondary school	No	No impairment	No	PB
Female	≥50	House wife	Married	Rural	No formal education	Yes	Sensory	Type-1	PB
Female	30-39	Government-employee	Married	Urban	Certificated and diploma	No	No impairment	No	PB
Male	<30	Student	Single	Rural	No formal education	Yes	Motor	Type-2	MB
Male	≥50	Farmer	Widowed	Rural	No formal education	Yes	Sensory	No	PB
Female	<30	House wife	Married	Urban	No formal education	No	No impairment	No	PB
Male	<30	Farmer	Divorced	Rural	Primary school	Yes	Mixed	Type-1	PB
Male	<30	No job	Divorced	Urban	No formal education	No	No impairment	No	PB
Male	≥50	Self-employee	Widowed	Rural	No formal education	Yes	Sensory	No	MB
Female	<30	House wife	Married	Rural	No formal education	No	No impairment	No	PB
Female	≥50	Farmer	Divorced	Rural	Primary school	Yes	Motor	Type-1	PB
Male	<30	No job	Married	Rural	No formal education	No	No impairment	No	PB
Male	≥50	Farmer	Married	Rural	No formal education	Yes	Mixed	Type-1	MB
Male	≥50	No job	Widowed	Rural	Primary school	Yes	Sensory	No	PB
Male	≥50	Farmer	Divorced	Rural	Secondary school	Yes	Mixed	Type-1	PB
Male	<30	Self-employee	Married	Urban	Secondary school	Yes	Sensory	Type-2	MB
Female	<30	Farmer	Widowed	Rural	Primary school	No	No impairment	Type-2	MB
Female	<30	House wife	Married	Urban	No formal education	No	No impairment	No	PB
Male	≥50	Farmer	Divorced	Urban	Certificated and diploma	Yes	Sensory	Type-1	PB
Male	<30	Self-employee	Married	Rural	No formal education	Yes	Sensory	Type-2	MB
Female	<30	Farmer	Divorced	Rural	No formal education	No	No impairment	No	PB
Male	40-49	Self-employee	Married	Urban	Primary school	Yes	Motor	Type-2	MB
Male	≥50	Farmer	Widowed	Rural	No formal education	Yes	Sensory	Type-1	PB
Female	<30	Farmer	Married	Urban	No formal education	No	No impairment	Type-2	MB
Female	<30	Government-employee	Divorced	Urban	Certificated and diploma	No	No impairment	No	PB
Male	<30	No job	Single	Rural	Secondary school	Yes	Mixed	Type-2	MB
Female	<30	House wife	Married	Rural	No formal education	No	No impairment	No	MB
Male	<30	Government-employee	Divorced	Urban	Degree and above	Yes	Mixed	Type-2	MB
Female	<30	No job	Widowed	Rural	No formal education	No	No impairment	No	PB
Male	40-49	Farmer	Married	Rural	Primary school	Yes	Motor	Type-1	MB
Female	<30	No job	Single	Urban	Certificated and diploma	No	No impairment	No	MB
Male	≥50	Self-employee	Single	Rural	No formal education	Yes	Mixed	Type-2	PB
Female	<30	No job	Married	Rural	No formal education	No	No impairment	No	MB
Female	<30	No job	Divorced	Rural	No formal education	Yes	Motor	Type-1	PB
Female	40-49	Self-employee	Married	Urban	Certificated and diploma	Yes	Mixed	Type-1	PB
Male	<30	Farmer	Single	Rural	Primary school	No	No impairment	Type-1	PB
Male	40-49	Self-employee	Married	Urban	Certificated and diploma	Yes	Mixed	Type-1	MB
Female	≥50	Government-employee	Married	Urban	Degree and above	Yes	Sensory	Type-1	PB
Female	<30	Student	Single	Rural	No formal education	No	No impairment	Type-1	MB
Male	<30	No job	Single	Rural	No formal education	No	No impairment	Type-1	PB
Male	40-49	Student	Single	Urban	Secondary school	Yes	Motor	Type-1	PB
Female	≥50	Government-employee	Single	Urban	Certificated and diploma	Yes	Sensory	Type-1	PB
Female	<30	Self-employee	Married	Rural	Primary school	No	No impairment	No	PB
Male	<30	Farmer	Married	Rural	No formal education	No	No impairment	No	PB
Female	≥50	Self-employee	Single	Urban	Secondary school	Yes	Sensory	No	PB
Female	≥50	No job	Single	Rural	Certificated and diploma	Yes	Sensory	Type-1	PB
Male	<30	No job	Married	Rural	Primary school	No	No impairment	No	PB
Female	<30	House wife	Married	Urban	Certificated and diploma	Yes	Motor	No	PB
Male	40-49	Farmer	Widowed	Rural	Secondary school	Yes	Mixed	Type-2	MB
Male	40-49	Self-employee	Married	Rural	Certificated and diploma	Yes	Mixed	Type-2	MB
Female	<30	Farmer	Married	Rural	No formal education	No	No impairment	No	MB
Female	≥50	Self-employee	Divorced	Rural	Certificated and diploma	Yes	Sensory	No	MB
Female	40-49	House wife	Married	Urban	Secondary school	Yes	Sensory	Type-2	MB
Female	<30	No job	Married	Rural	No formal education	No	No impairment	No	PB
Male	40-49	Government-employee	Divorced	Rural	Certificated and diploma	Yes	Mixed	Type-2	PB
Female	<30	House wife	Married	Urban	Primary school	No	No impairment	Type-2	MB
Male	<30	Student	Single	Urban	Degree and above	No	No impairment	Type-2	MB
Female	40-49	House wife	Married	Rural	No formal education	Yes	Motor	Type-2	MB
Male	30-39	Self-employee	Divorced	Urban	Certificated and diploma	No	No impairment	No	PB
Male	≥50	Self-employee	Single	Rural	Secondary school	Yes	Sensory	Type-1	PB
Female	<30	House wife	Married	Urban	Certificated and diploma	No	No impairment	No	PB
Male	40-49	Farmer	Single	Rural	Secondary school	Yes	Sensory	Type-1	MB
Female	40-49	House wife	Married	Urban	Secondary school	Yes	Mixed	Type-2	MB
Female	<30	House wife	Married	Rural	Primary school	No	No impairment	No	PB
Male	≥50	No job	Single	Rural	No formal education	Yes	Mixed	Type-2	MB
Female	<30	House wife	Married	Urban	Primary school	No	No impairment	No	PB
Male	40-49	Farmer	Married	Rural	No formal education	Yes	Sensory	Type-2	PB
Female	<30	Student	Single	Urban	Certificated and diploma	No	No impairment	No	PB
Female	≥50	Self-employee	Single	Rural	No formal education	Yes	Sensory	Type-2	MB
Male	≥50	No job	Married	Rural	No formal education	Yes	Mixed	Type-2	MB
Male	<30	Self-employee	Divorced	Urban	Primary school	No	No impairment	No	PB
Male	≥50	Self-employee	Single	Rural	Certificated and diploma	Yes	Sensory	Type-1	PB
Female	<30	House wife	Divorced	Urban	Certificated and diploma	No	No impairment	No	PB
Male	<30	Farmer	Divorced	Rural	Primary school	No	No impairment	Type-2	MB
Female	<30	House wife	Married	Urban	Certificated and diploma	No	No impairment	Type-2	MB
Male	40-49	No job	Single	Rural	Secondary school	Yes	Mixed	Type-2	MB
Female	<30	Self-employee	Married	Rural	Certificated and diploma	No	No impairment	Type-2	MB
Male	<30	Farmer	Married	Rural	Primary school	No	No impairment	Type-2	MB
Female	≥50	No job	Widowed	Urban	Certificated and diploma	Yes	Motor	Type-2	MB
Female	<30	Self-employee	Married	Rural	Degree and above	No	No impairment	Type-2	MB
Male	<30	Self-employee	Divorced	Rural	Secondary school	Yes	Mixed	Type-2	MB
Male	40-49	Self-employee	Single	Urban	Secondary school	Yes	Sensory	Type-2	MB
Female	<30	Government-employee	Married	Urban	Certificated and diploma	No	No impairment	Type-2	MB
Male	40-49	Student	Single	Rural	No formal education	Yes	Sensory	Type-2	PB
Female	≥50	House wife	Married	Rural	No formal education	Yes	Motor	Type-2	MB
Female	<30	No job	Single	Urban	Primary school	No	No impairment	Type-2	MB
Female	<30	Farmer	Widowed	Rural	No formal education	Yes	Sensory	Type-2	MB
Female	<30	House wife	Married	Rural	Secondary school	Yes	Motor	Type-2	MB
Male	40-49	Self-employee	Divorced	Urban	Certificated and diploma	Yes	Sensory	Type-2	PB
Female	<30	No job	Married	Rural	Certificated and diploma	No	No impairment	Type-2	MB
Male	40-49	Farmer	Divorced	Rural	No formal education	Yes	Sensory	Type-2	MB
Male	30-39	Self-employee	Single	Urban	Secondary school	Yes	Motor	Type-2	MB
Male	<30	Farmer	Divorced	Urban	Primary school	No	No impairment	Type-2	MB
Male	≥50	No job	Single	Rural	Secondary school	Yes	Motor	Type-2	MB
Female	30-39	Farmer	Married	Rural	Primary school	No	No impairment	Type-2	MB
Male	<30	No job	Married	Urban	Certificated and diploma	No	No impairment	Type-2	PB
Male	30-39	Farmer	Widowed	Rural	No formal education	Yes	Sensory	Type-2	MB
Female	≥50	House wife	Divorced	Rural	Certificated and diploma	Yes	Motor	Type-2	MB
Female	<30	Farmer	Married	Rural	Degree and above	No	No impairment	Type-2	MB
Male	<30	Self-employee	Married	Urban	Primary school	No	No impairment	Type-2	MB
Female	30-39	Self-employee	Single	Rural	Certificated and diploma	Yes	Motor	Type-2	PB
Female	<30	Government-employee	Widowed	Urban	Degree and above	No	No impairment	Type-2	MB
Male	30-39	Student	Single	Rural	Secondary school	Yes	Motor	Type-2	MB
Male	<30	Government-employee	Divorced	Urban	Certificated and diploma	No	No impairment	Type-2	MB
Female	30-39	No job	Married	Rural	Secondary school	Yes	Sensory	Type-2	MB
Female	40-49	Self-employee	Divorced	Urban	Certificated and diploma	Yes	Motor	Type-2	PB
Female	≥50	No job	Married	Rural	No formal education	Yes	Motor	Type-2	MB
Male	<30	Self-employee	Widowed	Rural	Secondary school	No	No impairment	Type-2	PB
Female	40-49	House wife	Married	Urban	Certificated and diploma	Yes	Sensory	Type-2	MB
Male	<30	Farmer	Married	Urban	Secondary school	No	No impairment	Type-2	MB
Female	30-39	Student	Single	Urban	Certificated and diploma	Yes	Sensory	Type-2	PB
Female	≥50	No job	Married	Rural	Secondary school	Yes	Motor	Type-2	PB
Male	<30	No job	Divorced	Rural	Primary school	No	No impairment	Type-2	MB
Female	30-39	House wife	Married	Urban	Degree and above	Yes	Sensory	Type-2	MB
Male	40-49	No job	Divorced	Rural	No formal education	Yes	Motor	Type-2	PB
Male	30-39	Self-employee	Married	Urban	Certificated and diploma	Yes	Sensory	Type-2	MB
Female	<30	Government-employee	Married	Urban	Degree and above	No	No impairment	Type-2	MB
Female	40-49	House wife	Married	Urban	No formal education	Yes	Sensory	Type-2	MB
Female	30-39	Farmer	Married	Rural	Secondary school	Yes	Motor	Type-2	MB
Male	<30	No job	Divorced	Rural	Certificated and diploma	No	No impairment	Type-2	MB
Female	<30	Student	Married	Urban	Certificated and diploma	Yes	Sensory	Type-2	MB
Female	<30	No job	Widowed	Rural	No formal education	No	No impairment	Type-2	PB
Male	40-49	Self-employee	Divorced	Urban	Secondary school	Yes	Motor	Type-2	MB
Female	<30	Farmer	Married	Rural	No formal education	No	No impairment	Type-2	MB
Male	40-49	Student	Married	Rural	Secondary school	Yes	Sensory	Type-1	PB
Female	30-39	House wife	Divorced	Urban	No formal education	Yes	Motor	Type-1	PB
Male	≥50	Self-employee	Divorced	Urban	No formal education	No	No impairment	Type-1	PB
Female	40-49	No job	Widowed	Rural	Primary school	Yes	Sensory	Type-1	PB
Female	≥50	No job	Single	Rural	Primary school	No	No impairment	Type-1	PB
Female	≥50	Farmer	Single	Rural	Secondary school	Yes	Nerve thickening	Type-1	PB
Female	40-49	Self-employee	Single	Urban	No formal education	Yes	Motor	Type-1	PB
Male	≥50	Self-employee	Married	Urban	Degree and above	No	No impairment	No	PB
Male	40-49	No job	Married	Rural	Primary school	Yes	Motor	Type-2	MB
Female	30-39	House wife	Divorced	Urban	Certificated and diploma	No	No impairment	No	PB
Female	40-49	No job	Divorced	Rural	Secondary school	Yes	Neuropathic pain	Type-2	MB
Female	≥50	No job	Divorced	Rural	Secondary school	Yes	Sensory	Type-2	MB
Female	<30	Student	Widowed	Urban	Certificated and diploma	No	No impairment	No	PB
Male	40-49	Government-employee	Married	Urban	Certificated and diploma	Yes	Motor	Type-2	MB
Female	<30	No job	Single	Rural	Primary school	No	No impairment	No	PB
Female	≥50	No job	Widowed	Rural	No formal education	Yes	Sensory	Type-2	MB
Male	<30	Government-employee	Married	Urban	Degree and above	No	No impairment	No	PB
Female	<30	Student	Married	Urban	Certificated and diploma	No	No impairment	No	PB
Male	<30	No job	Widowed	Rural	No formal education	Yes	Motor	Type-2	PB
Male	≥50	No job	Divorced	Urban	Degree and above	Yes	Motor	Type-2	MB
Male	30-39	Farmer	Married	Rural	No formal education	Yes	Mixed	Type-2	MB
Male	≥50	Self-employee	Married	Rural	Degree and above	Yes	Mixed	Type-2	MB
Female	<30	Student	Single	Urban	Degree and above	No	No impairment	No	PB
Male	<30	No job	Divorced	Rural	Primary school	Yes	Sensory	No	PB
Female	<30	Student	Divorced	Rural	No formal education	No	No impairment	No	PB
Male	<30	Student	Married	Urban	No formal education	Yes	Sensory	Type-1	PB
Female	30-39	No job	Single	Urban	Secondary school	No	No impairment	No	PB
Male	40-49	Government-employee	Married	Urban	Degree and above	Yes	Sensory	No	PB
Male	<30	Farmer	Divorced	Rural	Primary school	Yes	Mixed	Type-2	MB
Female	<30	Student	Married	Urban	Degree and above	No	No impairment	Type-1	PB
Male	<30	Student	Single	Urban	Secondary school	Yes	Sensory	No	MB
Male	30-39	Student	Single	Rural	Secondary school	Yes	Mixed	Type-2	PB
Male	40-49	Self-employee	Single	Rural	Secondary school	Yes	Motor	Type-1	MB
Male	30-39	No job	Married	Urban	Certificated and diploma	No	No impairment	Type-2	MB
Female	40-49	No job	Married	Urban	No formal education	No	No impairment	No	PB
Male	<30	Farmer	Single	Rural	Primary school	Yes	Sensory	Type-1	PB
Male	30-39	Farmer	Married	Urban	Primary school	Yes	Motor	Type-1	PB
Male	40-49	Farmer	Divorced	Rural	Secondary school	Yes	Mixed	Type-2	PB
Female	<30	House wife	Married	Urban	Certificated and diploma	No	No impairment	No	PB
Male	<30	No job	Married	Urban	No formal education	No	No impairment	Type-1	PB
Male	40-49	Farmer	Single	Rural	Primary school	Yes	Sensory	Type-1	PB
Male	<30	Self-employee	Divorced	Urban	Degree and above	Yes	Sensory	Type-1	MB
Female	≥50	Farmer	Married	Rural	Primary school	No	No impairment	No	PB
Male	40-49	Self-employee	Divorced	Urban	Certificated and diploma	Yes	Motor	No	PB
Male	<30	No job	Single	Rural	No formal education	Yes	Mixed	Type-2	MB
Male	<30	Student	Married	Urban	Degree and above	Yes	Sensory	No	PB
Female	<30	No job	Single	Urban	Secondary school	No	No impairment	Type-1	PB
Male	<30	Student	Single	Rural	Certificated and diploma	Yes	Mixed	Type-2	MB
Male	30-39	Self-employee	Married	Rural	Certificated and diploma	Yes	Sensory	No	PB
Female	<30	Government-employee	Divorced	Urban	Degree and above	No	No impairment	Type-2	PB
Male	30-39	Self-employee	Divorced	Rural	Primary school	Yes	Sensory	No	PB
Female	40-49	House wife	Married	Rural	Primary school	Yes	Mixed	Type-2	MB
Female	<30	No job	Single	Urban	Primary school	No	No impairment	No	PB
Female	30-39	No job	Married	Rural	Primary school	Yes	Sensory	Type-2	MB
Male	<30	Government-employee	Married	Urban	Degree and above	Yes	Motor	Type-1	PB
Female	<30	Government-employee	Single	Urban	Certificated and diploma	No	No impairment	No	PB
Female	30-39	No job	Single	Rural	Degree and above	Yes	Nerve thickening	Type-1	PB
Female	<30	House wife	Married	Urban	Degree and above	No	No impairment	Type-2	MB
Female	30-39	Farmer	Divorced	Rural	Primary school	Yes	Sensory	Type-1	PB
Female	30-39	No job	Married	Rural	No formal education	Yes	Mixed	Type-1	MB
Male	40-49	Self-employee	Single	Urban	Certificated and diploma	No	No impairment	No	PB
Male	<30	No job	Single	Rural	No formal education	Yes	Sensory	Type-1	PB
Male	30-39	No job	Married	Rural	Primary school	Yes	Mixed	Type-2	MB
Female	40-49	Student	Single	Rural	Certificated and diploma	Yes	Motor	Type-1	PB
Female	<30	House wife	Married	Urban	Secondary school	No	No impairment	Type-1	PB
Male	<30	No job	Married	Rural	No formal education	Yes	Sensory	No	MB
Male	<30	Self-employee	Married	Urban	Certificated and diploma	Yes	Sensory	Type-2	MB
Female	<30	Student	Single	Urban	Certificated and diploma	No	No impairment	No	PB
Male	40-49	Self-employee	Single	Urban	Secondary school	Yes	Sensory	Type-1	MB
Male	30-39	Government-employee	Single	Urban	Degree and above	Yes	Mixed	Type-1	MB
Male	≥50	No job	Single	Rural	No formal education	No	No impairment	No	PB
Female	30-39	No job	Divorced	Urban	Secondary school	Yes	Sensory	Type-2	MB
Female	30-39	No job	Married	Rural	No formal education	Yes	Motor	Type-1	MB
Male	<30	Farmer	Divorced	Rural	Secondary school	No	No impairment	No	PB
Female	40-49	Self-employee	Married	Urban	Certificated and diploma	Yes	Mixed	Type-2	MB
Male	30-39	Farmer	Married	Urban	Secondary school	Yes	Motor	Type-1	MB
Female	40-49	Self-employee	Single	Urban	Certificated and diploma	Yes	Sensory	Type-2	MB
Female	<30	House wife	Married	Urban	Primary school	No	No impairment	No	PB
Male	30-39	Farmer	Widowed	Rural	No formal education	Yes	Motor	Type-2	MB
Male	<30	Self-employee	Divorced	Urban	Degree and above	No	No impairment	Type-1	PB
Female	40-49	No job	Single	Rural	Certificated and diploma	Yes	Mixed	No	PB
Female	30-39	Self-employee	Divorced	Urban	Secondary school	No	No impairment	Type-1	PB
Female	40-49	Farmer	Widowed	Rural	Primary school	Yes	Motor	No	PB
Male	30-39	Self-employee	Divorced	Urban	Certificated and diploma	Yes	Mixed	No	PB
Male	≥50	Farmer	Divorced	Rural	Secondary school	Yes	Mixed	Type-2	MB
Female	<30	No job	Widowed	Rural	Primary school	Yes	Sensory	Type-1	MB
Female	<30	Farmer	Divorced	Rural	Primary school	Yes	Mixed	Type-2	MB
Female	<30	No job	Widowed	Rural	Secondary school	No	No impairment	Type-1	PB
Male	≥50	Self-employee	Married	Urban	Certificated and diploma	Yes	Mixed	Type-2	MB
Male	<30	Government-employee	Single	Urban	Degree and above	No	No impairment	No	PB
Male	≥50	Self-employee	Married	Urban	Secondary school	No	No impairment	Type-2	PB
Female	30-39	Farmer	Married	Rural	No formal education	Yes	Sensory	No	MB
Male	40-49	Farmer	Married	Rural	Primary school	Yes	Mixed	Type-1	PB
Female	≥50	Student	Single	Urban	Secondary school	Yes	Motor	Type-1	PB
Male	<30	Self-employee	Married	Urban	Secondary school	No	No impairment	No	PB
Female	40-49	No job	Widowed	Rural	No formal education	Yes	Motor	Type-2	MB
Female	30-39	House wife	Married	Rural	No formal education	No	No impairment	No	PB
Male	≥50	No job	Single	Rural	No formal education	Yes	Sensory	Type-1	PB
Female	40-49	House wife	Married	Rural	Secondary school	Yes	Neuropathic pain	No	PB
Male	≥50	Farmer	Widowed	Rural	Primary school	Yes	Mixed	Type-2	MB
Female	<30	House wife	Widowed	Rural	No formal education	No	No impairment	Type-1	PB
Male	≥50	No job	Married	Rural	No formal education	Yes	Neuropathic pain	No	MB
Male	30-39	No job	Divorced	Rural	Degree and above	No	No impairment	Type-1	PB
Female	<30	House wife	Married	Rural	No formal education	Yes	Mixed	Type-1	MB
Male	30-39	Self-employee	Married	Urban	Primary school	Yes	Sensory	No	MB
Male	<30	Self-employee	Single	Rural	Secondary school	Yes	Mixed	Type-1	PB
Female	<30	No job	Married	Rural	No formal education	Yes	Mixed	Type-2	MB
Male	30-39	No job	Married	Rural	Certificated and diploma	No	Motor	Type-1	PB
Female	40-49	No job	Divorced	Rural	No formal education	Yes	Nerve thickening	No	PB
Male	<30	No job	Married	Rural	Primary school	Yes	Sensory	Type-1	MB
Male	<30	Government-employee	Divorced	Urban	No formal education	Yes	Sensory	No	PB
Female	<30	Self-employee	Married	Rural	No formal education	Yes	Motor	No	PB
Female	≥50	Farmer	Divorced	Rural	Primary school	Yes	No impairment	No	PB
Female	<30	Government-employee	Married	Urban	Certificated and diploma	Yes	Sensory	Type-1	PB
Female	<30	Farmer	Widowed	Rural	Primary school	Yes	Motor	Type-1	PB
Male	30-39	Farmer	Widowed	Rural	No formal education	Yes	Sensory	Type-1	MB
Female	30-39	House wife	Married	Rural	Primary school	Yes	Neuropathic pain	No	PB
Male	<30	No job	Married	Urban	Certificated and diploma	Yes	Mixed	No	PB
Female	≥50	No job	Widowed	Urban	No formal education	Yes	Motor	No	MB
Male	≥50	No job	Married	Rural	Certificated and diploma	No	No impairment	Type-1	PB
Female	40-49	Self-employee	Single	Rural	Certificated and diploma	Yes	Sensory	Type-1	MB
Male	≥50	Government-employee	Married	Urban	Certificated and diploma	No	No impairment	Type-2	MB
Male	≥50	Farmer	Widowed	Rural	Primary school	Yes	Sensory	Type-1	PB
Male	40-49	No job	Married	Rural	No formal education	Yes	Motor	No	MB
Female	30-39	House wife	Widowed	Rural	Secondary school	No	No impairment	Type-2	MB
Male	≥50	No job	Widowed	Urban	Primary school	Yes	Motor	Type-1	PB
Male	30-39	Farmer	Married	Rural	Secondary school	No	No impairment	No	MB
Male	40-49	Student	Single	Urban	Secondary school	Yes	Mixed	Type-1	PB
Male	30-39	Self-employee	Divorced	Rural	Degree and above	Yes	Sensory	Type-1	MB
Female	30-39	House wife	Married	Rural	Secondary school	No	No impairment	Type-1	PB
Male	≥50	Student	Single	Rural	Secondary school	Yes	Motor	No	MB
Female	30-39	No job	Single	Rural	Certificated and diploma	Yes	Neuropathic pain	Type-1	MB
Male	≥50	Student	Single	Rural	Primary school	Yes	Mixed	No	PB
Female	30-39	No job	Single	Rural	Primary school	Yes	Sensory	No	MB
Male	30-39	Farmer	Married	Rural	No formal education	Yes	Neuropathic pain	Type-2	MB
Male	≥50	Self-employee	Single	Urban	Secondary school	No	No impairment	Type-1	PB
Female	40-49	Farmer	Married	Rural	No formal education	Yes	Sensory	Type-2	MB
Female	30-39	House wife	Divorced	Rural	Primary school	Yes	Motor	No	PB
Male	≥50	No job	Married	Urban	Primary school	Yes	Sensory	No	MB
Male	<30	Farmer	Divorced	Rural	No formal education	Yes	Sensory	No	PB
Male	30-39	Farmer	Widowed	Rural	Secondary school	No	No impairment	Type-1	PB
Female	<30	Farmer	Married	Rural	Secondary school	No	No impairment	Type-2	MB
Male	40-49	Government-employee	Married	Rural	Primary school	No	No impairment	Type-1	PB
Female	≥50	Self-employee	Single	Rural	Degree and above	Yes	Sensory	Type-1	MB
Male	30-39	Government-employee	Widowed	Urban	Certificated and diploma	No	No impairment	Type-1	PB
Female	40-49	Self-employee	Single	Rural	Primary school	Yes	Nerve thickening	No	PB
Male	30-39	Farmer	Divorced	Rural	No formal education	No	No impairment	Type-1	MB
Female	≥50	House wife	Married	Rural	Secondary school	No	No impairment	Type-2	MB
Male	<30	No job	Married	Rural	Certificated and diploma	Yes	Motor	Type-1	PB
Male	30-39	Student	Single	Urban	Certificated and diploma	Yes	Sensory	Type-1	PB
Female	<30	Student	Single	Rural	Secondary school	No	No impairment	Type-1	PB
Male	30-39	No job	Single	Urban	Primary school	Yes	Sensory	Type-1	MB
Female	≥50	House wife	Married	Rural	Secondary school	No	No impairment	Type-1	PB
Male	30-39	Farmer	Widowed	Rural	No formal education	No	No impairment	Type-2	MB
Female	40-49	No job	Married	Rural	No formal education	Yes	Mixed	Type-1	MB
Female	≥50	No job	Widowed	Rural	No formal education	Yes	Motor	No	PB
Male	<30	Student	Married	Rural	No formal education	Yes	Mixed	No	MB
Male	30-39	Farmer	Divorced	Rural	No formal education	Yes	Mixed	No	MB
Male	30-39	Self-employee	Married	Urban	Secondary school	No	No impairment	Type-1	PB
Female	40-49	Self-employee	Married	Rural	No formal education	No	No impairment	Type-2	MB
Male	30-39	Self-employee	Widowed	Urban	Secondary school	Yes	Motor	No	MB
Male	≥50	Farmer	Widowed	Rural	No formal education	No	No impairment	No	PB
Female	40-49	Government-employee	Married	Rural	No formal education	Yes	Sensory	Type-1	MB
Female	≥50	House wife	Widowed	Rural	No formal education	Yes	Mixed	Type-1	MB
Male	40-49	Farmer	Widowed	Rural	No formal education	Yes	Sensory	Type-1	PB
Female	≥50	Self-employee	Divorced	Urban	Primary school	Yes	Motor	Type-1	MB
Male	40-49	Self-employee	Married	Urban	Secondary school	No	No impairment	No	PB
Female	30-39	Student	Single	Rural	Degree and above	No	No impairment	No	PB
Male	≥50	Self-employee	Married	Rural	No formal education	Yes	Sensory	Type-1	MB
Female	30-39	No job	Married	Rural	No formal education	Yes	Motor	Type-1	PB
Male	≥50	Farmer	Single	Rural	No formal education	Yes	Sensory	Type-1	MB
Male	40-49	Farmer	Widowed	Rural	Degree and above	No	No impairment	No	MB
Female	30-39	Government-employee	Divorced	Urban	Degree and above	No	No impairment	No	PB
Male	30-39	Self-employee	Single	Rural	No formal education	Yes	Sensory	Type-1	MB
Male	≥50	Farmer	Married	Rural	Secondary school	No	No impairment	No	PB
Male	40-49	Farmer	Single	Rural	Secondary school	No	No impairment	No	PB
Female	40-49	Government-employee	Married	Rural	No formal education	Yes	Mixed	Type-1	MB
Male	40-49	No job	Single	Rural	No formal education	Yes	Mixed	Type-1	PB
Male	30-39	Farmer	Married	Rural	No formal education	No	No impairment	No	PB
Female	30-39	Student	Single	Rural	Primary school	Yes	Sensory	Type-1	PB
Male	40-49	Farmer	Single	Rural	No formal education	No	No impairment	Type-1	PB
Female	40-49	Self-employee	Widowed	Urban	No formal education	Yes	Mixed	Type-1	PB
Female	<30	Student	Married	Urban	Degree and above	Yes	Sensory	Type-1	MB
Male	30-39	Self-employee	Widowed	Urban	Primary school	No	No impairment	Type-1	MB
Male	40-49	Farmer	Married	Rural	No formal education	Yes	Mixed	Type-1	MB
Female	30-39	Government-employee	Divorced	Rural	Degree and above	No	No impairment	No	MB
Male	40-49	Farmer	Divorced	Rural	No formal education	Yes	Motor	No	PB
Female	40-49	House wife	Married	Rural	Primary school	No	No impairment	Type-1	PB
Female	30-39	House wife	Married	Rural	Primary school	Yes	Sensory	No	PB
Male	30-39	Self-employee	Single	Urban	Certificated and diploma	No	No impairment	Type-2	MB
Male	40-49	Student	Single	Rural	Secondary school	Yes	Sensory	No	PB
Female	40-49	Student	Single	Urban	Certificated and diploma	No	No impairment	Type-1	PB
Female	≥50	No job	Divorced	Rural	No formal education	Yes	Sensory	No	MB
Female	30-39	Farmer	Married	Rural	Primary school	Yes	Mixed	No	PB
Male	40-49	Farmer	Married	Rural	No formal education	No	No impairment	Type-1	PB
Male	30-39	No job	Single	Rural	Degree and above	No	No impairment	Type-1	PB
Male	<30	Self-employee	Divorced	Urban	No formal education	Yes	Sensory	No	MB
Female	40-49	No job	Single	Rural	Secondary school	No	No impairment	Type-2	MB
Male	40-49	Self-employee	Single	Urban	Degree and above	Yes	Sensory	No	PB
Female	≥50	House wife	Married	Rural	Primary school	Yes	Motor	Type-1	PB
Female	40-49	Government-employee	Single	Urban	Degree and above	No	No impairment	Type-1	MB
Male	≥50	Farmer	Divorced	Rural	No formal education	Yes	Mixed	No	PB
Male	30-39	Farmer	Single	Rural	Primary school	No	No impairment	Type-1	MB
Female	30-39	House wife	Divorced	Rural	No formal education	Yes	Motor	No	PB
Female	40-49	Self-employee	Single	Urban	Certificated and diploma	No	No impairment	Type-1	PB
Male	<30	Self-employee	Widowed	Urban	Secondary school	Yes	Motor	Type-1	MB
Male	40-49	Student	Single	Rural	Degree and above	No	No impairment	Type-1	PB
Male	≥50	No job	Single	Rural	Certificated and diploma	No	No impairment	Type-1	PB
Female	40-49	Self-employee	Single	Urban	Certificated and diploma	Yes	Sensory	Type-1	MB
Male	40-49	No job	Single	Rural	Secondary school	Yes	Mixed	Type-2	MB
Female	≥50	No job	Widowed	Rural	No formal education	No	No impairment	Type-2	MB
Male	30-39	Farmer	Married	Rural	No formal education	Yes	Mixed	Type-1	MB
Male	<30	No job	Single	Rural	Degree and above	Yes	Sensory	No	MB
Male	≥50	Government-employee	Divorced	Rural	Certificated and diploma	No	No impairment	No	MB
Male	<30	Student	Single	Urban	Secondary school	Yes	Sensory	Type-1	PB
Female	30-39	Government-employee	Divorced	Urban	Degree and above	No	No impairment	No	MB
Male	<30	Farmer	Married	Rural	Primary school	Yes	Motor	Type-1	MB
Male	30-39	Self-employee	Single	Rural	Secondary school	No	No impairment	Type-1	PB
Female	≥50	Government-employee	Married	Rural	Certificated and diploma	Yes	Neuropathic pain	Type-2	MB
Female	40-49	Government-employee	Divorced	Urban	Degree and above	No	No impairment	Type-1	PB
Male	<30	No job	Married	Urban	Primary school	Yes	Mixed	Type-1	MB
Male	40-49	No job	Single	Urban	Degree and above	No	No impairment	No	PB
Female	40-49	Farmer	Married	Rural	Primary school	Yes	Sensory	Type-2	MB
Male	30-39	Self-employee	Single	Urban	Secondary school	Yes	Nerve thickening	Type-1	PB
Male	30-39	Farmer	Married	Rural	No formal education	No	No impairment	No	PB
Female	30-39	Student	Single	Urban	Primary school	No	No impairment	Type-1	PB
